# Supplementary material for: Systematic review of ocular surface treatments in the setting of thyroid eye disease
Source: Front Ophthalmol (Lausanne). 2024 Jun 12;4:1352355. doi: 10.3389/fopht.2024.1352355 (PMC11199852; doi:10.3389/fopht.2024.1352355)
Supplement: Supplementary file 1 [file Table_1.xlsx]

## Sheet: Sheet1
Paper	Authors	Treatment	Level of evidence	Number of patients treated in study	Pathway of treatment	Results	Conclusion	Notes
Topical cyclosporine A for the dry eye findings of thyroid orbitopathy patients	U E Altiparmak, D E Acar, P A Ozer, S D Emec, R Kasim, H Ustun, S Duman	Cyclosporine A (.05%) emulsion	Single Randomized Controlled Trial	42 patients, 73 eyes	Inflammatory Pathway Cyclosporine A inhibits IL-2 and prevents cytotoxic T cell response	Group 1 (ATs only) - Statistically significant (P<.001) improvement in Schirmer’s test, TBUT, Impression score Group 2 (AT+CsA) - Statistically significant improvement in Schirmer's (p=.001) and TBUT (p<.001). However, impression score remained changed (p>.175)	Both groups saw improvements overall. However, Cyclosporine A + artificial tears is not more advantageous when compared to artificial tears alone	No discussion of intention to treat or blinding
Topical cyclosporine in thyroid orbitopathy-related dry eye: clinical findings, conjunctival epithelial apoptosis, and MMP-9 expression	Canan Gürdal, Ipek Genç, Ozge Saraç, Ipek Gönül, Tamer Takmaz, Izzet Can	Cyclosporine A (.05%) emulsion	Prospective clinical trial	12 patients, 24 eyes	Inflammatory Pathway Cyclosporine A inhibits IL-2 and prevents cytotoxic T cell response	All symptoms decreased -Mean OSDI significantly decreased (P=.001) -Schirmer test increased, but did not show statistical significance (P>.05) - Mean TBUT increased statistically significantly (P=.001) -Apoptosis of conjunctival epithelial cells decreased statistically significantly (P=.008) -Mean % of cells staining for MMP9 significantly decreased (p=.005)	Topical cyclosporine A improves dry eye symptoms and inhibits apoptosis and MMP9 expression of conjunctival epithelial cells in patients with thyroid eye disease after 2 months	No discussion of randomization process
Therapeutic use of mini-scleral lenses in a patient with Graves’ ophthalmopathy	Jennifer S. Harthan	Mini-Scleral Lens	Case Report	1 patient, 2 eyes	Exposure Pathway	Improvement in fluorescein staining from 2+ to trace after 3 weeks of wear	Mini Scleral Lenses provide an increased tear reservoir to treat surface disease while improving vision	Level of evidence is a case report
Improvement of Ocular Surface Disease by Lateral Tarsoconjunctival Flap in Thyroid-Associated Orbitopathy Patients with Lid Retraction	Chih-Kang Hsu, Meng-Wei Hsieh, Hsu-Chieh Chang, Yi-Hao Chen, Ke-Hung Chien	Lateral Tarsoconjunctival Flap	Case Series	42 patients	Exposure Pathway	OSDI, TBUT, Schirmer's test, corneal and conjunctival staining score, meibomian gland dropout all improved and were statistically significant (p<.01) Levels of tear inflammatory markers (IL-6, IL-8, IL-18, MCP-1) were also decreased from baseline	Lateral Tarsoconjunctival Flaps are a viable option for those needing lid surgery and suffering from dry eye symptoms in the setting of thyroid eye disease	Tarsonconjunctival flaps are not first line treatments
Oral montelukast and cetirizine for thyroid eye disease	Simeon A Lauer, Rona Z Silkiss, Steven A McCormick	6-week course of daily oral cetirizine (10 mg every morning) and daily oral montelukast (10 mg every evening)	Open Labeled Trial	12 Patients	Inflammatory Pathway (Mast cells, histamine, leukotrienes)	Subjective Measures -overall tearing improvement (p<.05) -improvement in overall dryness (p<.05) -improvement in overall conjunctival injection (p<.05) -no statistically significant improvement in diplopia, proptosis, or itching	Oral montelukast and cetirizine may be effective in reducing subjective tearing, dryness, and injection for patients with dry eye symptoms in thyroid eye disease	Outcomes were subjective measures only. There was no isolation of treatments
A clinical study of topical treatment for thyroid-associated ophthalmopathy with dry eye syndrome	Rou Sun, Muyue Yang, Chenyi Lin, Yu Wu, Jing Sun, Huifang Zhou	vitamin A palmitate eye gel and sodium hyaluronate eye drop 0.1%	Prospective randomized clinical study	80 patients, 80 eyes	Exposure Pathway	Group A (vitamin A palmitate gel) -TBUT increased statistically significant (p<.001) -Fluorescein staining improved (p<.001) -Overall effective rate* of treatment was 91.2% Group B (sodium hyaluronate drop 0.1%) -OSDI and fluorescein improved statistically significantly p=.002 -overall effective rate* was 67.7% Between Groups -statistically significant difference noted in BUT(p=.009) -statistical…	vitamin A palmitate eye gel can improve tear film stability, and sodium hyaluronate eye drop can improve the patients’ subjective symptoms. vitamin A palmitate eye gel is more effective than 0.1% sodium hyaluronate eye drop for treating dry eye symptoms in thyroid eye disease
Tear inflammatory cytokines and ocular surface changes in patients with active thyroid eye disease treated with high-dose intravenous glucocorticoids	N Xu, Y Cui, D Fu, F Sun	high dose intravenous methylprednisolone (cumulative 4.5g over 12 weeks)	prospective, observational study	15 patients	Inflammatory Pathway	Statistically Significant decrease in the following: -OSDI (p<0.01) -TBUT (p<0.001) -CAS (p<0.000) -lid width mm (p=0.002) -proptosis mm (p=0.002) -IL-1β (p<0.001) -IL-6 (p<0.05) -IL-8 (p<0.01) -TNF-α (p<0.05) -VEGF (p<0.001) -No statistically significant change in Schirmer's test, corneal fluorescein staining (CFS), or diplopia	High dose glucocorticoids are useful in improving ocular surface symptom scores, decreasing inflammatory tear film cytokines, and stabilizing the tear film in patients with thyroid eye disease	High dose IV methylprednisolone would likely not be a first line therapy for dry eye symptoms for patients with thyroid eye disease
Topical Rebamipide Treatment for Superior Limbic Keratoconjunctivitis in Patients With Thyroid Eye Disease	Yasuhiro Takahashi, Akihiro Ichinose, Hirohiko Kakizaki	topical rebamipide 2% drops	retrospective observational case series	20 patients, 33 eyes	Exposure Pathway	Statistically significant differences in the following: -Reduced presence of SLK (p<0.001) -Decreased rose bengal staining score (p<0.001) -Decreased area and density scores of staining (p<0.001) -Increased TBUT (p=0.009)	Topical rebamipide as a treatment for SLK in TED patients and may serve as a first-line treatment in these patients, and also improve dry eye objective corneal measures
