# Supplementary material for: Systematic review of ocular surface treatments in the setting of thyroid eye disease
Source: Front Ophthalmol (Lausanne). 2024 Jun 12;4:1352355. doi: 10.3389/fopht.2024.1352355 (PMC11199852; doi:10.3389/fopht.2024.1352355)
Supplement: Supplementary file 2 [file Table_2.xlsx]

## Sheet: Sheet1
Treatment	Number of Studies	Number of patients treated in study	Outcomes
Cyclosporine 0.5%	2	42 patients, 73 eyes 12 patients, 24 eyes	1 study with statistically significant improvements in Schirmer's Testing and TBUT, but not more advantageous than artifical tears alone 1 study with statistically significant improvements in OSDI, TBUT, decreased epithelial cell apoptosis, and decrease in MMP9 staining
Mini- Scleral Lens	1	1 patient, 2 eyes	Overall improvements in fluorescein staining
Lateral Tarsoconjunctival Flap	1	42 patients	Statistically significant improvements in OSDI, TBUT, Schirmer's test, staining score, meibomian gland dropout. Also with decreases in tear film cytokine concentrations
Oral Cetirizine and Montelukast	1	12 Patients	Statistically significant measures of subjective scores related to overall tearing, overall dryness, overall conunctival injection
Vitamin A palmitate gel	1	80 patients, 80 eyes	Both groups showed statistically significant improvements in ocular surface parameters, but Vitamin A palmitate Gel is more efficacious
Sodium Hyaluronate eye drop 0.1%
IV Methylprednisolone	1	15 patients	Statistically significant decreases in OSDI, TBUT, CAS, lid width, proptosis, and inflammatory markers
Topical Rebamipide 2% Eyedrops	1	20 patients, 33 eyes	Statistically significant differences in presence of SLK, rose bengal staining score, TBUT and staining area and density scores
