# Supplementary material for: Systematic review of ocular surface treatments in the setting of thyroid eye disease
Source: Front Ophthalmol (Lausanne). 2024 Jun 12;4:1352355. doi: 10.3389/fopht.2024.1352355 (PMC11199852; doi:10.3389/fopht.2024.1352355)
Supplement: Supplementary file 3 [file Table_3.xlsx]

## Sheet: Sheet1
Paper	Objective/Subjective Measures	Patient Characteristics
Altiparmak et al.,	1.) TBUT 2.) Schirmer’s test	Inclusion Criteria: Patients were included if they had 2 of the 3 following signs of disease: 1.) Concurrent or recently treated immune-related thyroid dysfunction 2) Typical orbital signs of disease 3.) Radiographic evidence of thyroid orbitopathy. Exclusion Criteria: 1.) Patients with a CAS of 4 and above 2.) Presence of conjunctival tumors, corneal diseases that may influence conjunctival vasc…
Gürdal et al.,	1.) Schirmer tear test (without anesthesia) 2.) Tear breakup time (TBUT)	Inclusion Criteria: 1.) Patient has thyroid orbitopathy with dry eye findings 2.) Schirmer tear test (without anesthesia) <10mm/5min in both eyes 3.)Tear breakup time (TBUT) <10 sec in both eyes Exclusion Criteria: 1.) Any other ophthalmic disorder 2.) Any prior ophthalmic surgery 3.) Any systemic disease 4.) Radioactive iodine treatment within the prior 1 year 5.) Pregnant. 6.) Prior use of any …
Harthan	1.) Visual Acuity 2.) Corneal Staining Grade with Sodium Fluorescein 2.) Corneal Staining Grade with Lissamine Green 3.) Ocular Comfort	No Inclusion/Exclusion Criteria
Hsu et al.,	1. ) Ocular surface disease index (OSDI) questionnaire 2.) Ocular surface staining including the cornea and conjunctival staining with rose bengal staining system 3.) Tear break up time (TBUT) 4.) Schirmer test 5.) Gland drop out (adopted the Meibograde grading system)	Inclusion Criteria: 1.) age at least 20 years old 2.) Patients with TAO presented with lower lid retraction and completed prior steps of management including orbital decompression and strabismus correction 3.) Patients with hyperthyroidism with stable disease with euthyroid status achieved at least 6 months before their lid surgery. Exclusion criteria 1.)Retraction of the lower lid from causes ot…
Lauer et al.,	1.) 9 characteristics assessed were: ocular surface dryness, tearing, itching, bulbar conjunctival injection, eyelid swelling, eyelid retraction, double vision, proptosis, and visual clarity subjective grading system of 0 to 5 (0= absent; 1= minimal; 2= mild; 3= moderate; 4 = severe; 5 = Very Severe)	Inclusion Criteria: 1.) Over 21 years of age presenting with TED referred for the surgical correction of eyelid retraction Exclusion Criteria: 1.) Patients already receiving oral montelukast (i.e., for seasonal allergy or asthma) 2.) Patients with compressive optic neuropathy, or severe ophthalmopathy requiring systemic corticosteroids, orbital and/or muscle surgery
Sun et al.,	1.) Schirmer’s Test 2.) Fluorescein Staining Grading Scale 0-12 3.) Tear Breakup Time 3.) Ocular Surface Disease Index 4.) Effective Rate - combination of Schirmer’s Test, Tear Breakup Time	Inclusion Criteria 1.) Diagnosed as mild or moderate-to-severe TAO and the disease stage was inactive 2.) Diagnosed as dry eye syndrome Exclusion Criteria: 1.) Suffering from other ophthalmic diseases affecting the ocular surface 2.) Suffering from autoimmune diseases, such as systemic lupus erythematosus, rheumatoid arthritis, and Sjögren’s syndrome 3.) Previous ocular trauma or surgery 4.) Extr…
Xu et al.,	1.) Ocular Surface Disease Index 2.) Tear Breakup Time (TBUT) 3.) Cornea Fluorescent Staining (CFS) 4.) Lid Width 5.) Proptosis 6.) Tear Film Cytokine Concentrations	Inclusion Criteria: 1.) Patients with moderate-to-severe active TED based on Bartley’s Criteria and Clinical Activity Score Exclusion Criteria: 1.) Patients were excluded if they were categorized as inactive phase mild or sight-threatening TED 2.) Patients have suffered from any other ocular surface pathology or systemic autoimmune diseases such as Sjogren Syndrome, conjunctivitis, and pterygium …
Takahasi et al.,	1.) Rose Bengal Staining 2.) Presence of SLK 3.) Schirmer’s Test 4.) Tear Breakup Time	Inclusion Criteria: 1.) All TED patients with SLK who were treated with topical rebamipide from May 2012 through June 2013 Exclusion Criteria: Patients wearing contact lenses or with other treatment for TED, dry eye, or both between pretreatment and posttreatment evaluations
